# Supplementary material for: HIV-1 Gag Forms Ribonucleoprotein Complexes with Unspliced Viral RNA at Transcription Sites
Source: Viruses. 2020 Nov 9;12(11):1281. doi: 10.3390/v12111281 (PMC7696413; doi:10.3390/v12111281)
Supplement: Supplementary file 1 [file viruses-12-01281-s001.zip]

Archive with 8 entries (8 files):
- Supplemental Figures and video legends_09.22.2020.docx
- __MACOSX/._Supplemental Figures and video legends_09.22.2020.docx
- Supplemental Movie 2.mp4
- __MACOSX/._Supplemental Movie 2.mp4
- Supplemental Movie 1.mp4
- __MACOSX/._Supplemental Movie 1.mp4
- Supplemental Movie 3.mp4
- __MACOSX/._Supplemental Movie 3.mp4
